# Supplementary material for: Dynamic cross-talk analysis among TNF-R, TLR-4 and IL-1R signalings in TNFα-induced inflammatory responses
Source: BMC Med Genomics. 2010 May 24;3:19. doi: 10.1186/1755-8794-3-19 (PMC2889840; doi:10.1186/1755-8794-3-19)
Supplement: Additional file 1 — Supplementary Table S1. The Gene Ontology annotations (biological process, molecular function, cellular component) for the 60 proteins of interest are shown in the xls file. [file 1755-8794-3-19-S1.XLS]

## Sheet: Biological process
Gene Symbol	GO annotation
BCL10	GO:0006916:anti-apoptosis; GO:0001782:B cell homeostasis; GO:0007252:I-kappaB phosphorylation; GO:0051092:positive regulation of NF-kappaB transcription factor activity; GO:0043122:regulation of I-kappaB kinase/NF-kappaB cascade; GO:0042493:response to drug; GO:0009636:response to toxin; GO:0003009:skeletal muscle contraction
NOD2	GO:0002367:cytokine production during immune response; GO:0042742:defense response to bacterium; GO:0016045:detection of bacterium; GO:0032498:detection of muramyl dipeptide; GO:0045087:innate immune response; GO:0007242:intracellular signaling cascade; GO:0070431:nucleotide-binding oligomerization domain containing 2 signaling pathway; GO:0043123:positive regulation of I-kappaB kinase/NF-kappaB …
CASP8	GO:0008633:activation of pro-apoptotic gene products; GO:0001525:angiogenesis; GO:0007507:heart development; GO:0008624:induction of apoptosis by extracellular signals; GO:0030225:macrophage differentiation; GO:0001841:neural tube formation; GO:0043123:positive regulation of I-kappaB kinase/NF-kappaB cascade; GO:0051291:protein heterooligomerization; GO:0051603:proteolysis involved in cellular pr…
CAV1	GO:0006816:calcium ion transport; GO:0070836:caveola assembly; GO:0033344:cholesterol efflux; GO:0042632:cholesterol homeostasis; GO:0051480:cytosolic calcium ion homeostasis; GO:0000188:inactivation of MAPK activity; GO:0044419:interspecies interaction between organisms; GO:0007595:lactation; GO:0019915:lipid storage; GO:0032507:maintenance of protein location in cell; GO:0060056:mammary gland i…
CD14	GO:0006915:apoptosis; GO:0007166:cell surface receptor linked signaling pathway; GO:0006955:immune response; GO:0006954:inflammatory response; GO:0006909:phagocytosis; GO:0032760:positive regulation of tumor necrosis factor production; GO:0032496:response to lipopolysaccharide; GO:0070391:response to lipoteichoic acid
IKKa	GO:0009653:anatomical structure morphogenesis; GO:0007252:I-kappaB phosphorylation; GO:0006955:immune response; GO:0002011:morphogenesis of an epithelial sheet; GO:0042475:odontogenesis of dentine-containing tooth; GO:0030316:osteoclast differentiation
CYLD	GO:0007049:cell cycle; GO:0006412:translation; GO:0006511:ubiquitin-dependent protein catabolic process
ECSIT	GO:0030509:BMP signaling pathway; GO:0045087:innate immune response; GO:0001707:mesoderm formation; GO:0051341:regulation of oxidoreductase activity; GO:0006357:regulation of transcription from RNA polymerase II promoter
FADD	GO:0008633:activation of pro-apoptotic gene products; GO:0008625:induction of apoptosis via death domain receptors; GO:0044419:interspecies interaction between organisms; GO:0070265:necrotic cell death; GO:0043123:positive regulation of I-kappaB kinase/NF-kappaB cascade; GO:0051291:protein heterooligomerization; GO:0042981:regulation of apoptosis; GO:0007165:signal transduction
GRB2	GO:0007568:aging; GO:0030154:cell differentiation; GO:0007267:cell-cell signaling; GO:0007173:epidermal growth factor receptor signaling pathway; GO:0008286:insulin receptor signaling pathway; GO:0044419:interspecies interaction between organisms; GO:0000165:MAPKKK cascade; GO:0051291:protein heterooligomerization; GO:0007265:Ras protein signal transduction
IKKb	GO:0006916:anti-apoptosis; GO:0001782:B cell homeostasis; GO:0007252:I-kappaB phosphorylation; GO:0051092:positive regulation of NF-kappaB transcription factor activity; GO:0043122:regulation of I-kappaB kinase/NF-kappaB cascade; GO:0042493:response to drug; GO:0009636:response to toxin; GO:0003009:skeletal muscle contraction;
IKKe	GO:0006955:immune response; GO:0043123:positive regulation of I-kappaB kinase/NF-kappaB cascade; GO:0006468:protein amino acid phosphorylation;
IKKg	GO:0007250:activation of NF-kappaB-inducing kinase activity; GO:0001782:B cell homeostasis; GO:0006955:immune response; GO:0006917:induction of apoptosis; GO:0044419:interspecies interaction between organisms; GO:0045449:regulation of cellular transcription; GO:0050852:T cell receptor signaling pathway
IL1A	GO:0006916:anti-apoptosis; GO:0006915:apoptosis; GO:0034605:cellular response to heat; GO:0019221:cytokine-mediated signaling pathway; GO:0001660:fever; GO:0006955:immune response; GO:0006954:inflammatory response; GO:0008285:negative regulation of cell proliferation; GO:0045766:positive regulation of angiogenesis; GO:0051781:positive regulation of cell division; GO:0050715:positive regulation of…
IL1B	GO:0000187:activation of MAPK activity; GO:0007568:aging; GO:0006916:anti-apoptosis; GO:0007267:cell-cell signaling; GO:0002439:chronic inflammatory response to antigenic stimulus; GO:0019221:cytokine-mediated signaling pathway; GO:0007204:elevation of cytosolic calcium ion concentration; GO:0007566:embryo implantation; GO:0001660:fever; GO:0006955:immune response; GO:0006954:inflammatory respons…
IL1R1	GO:0045087:innate immune response; GO:0070498:interleukin-1-mediated signaling pathway; GO:0070555:response to interleukin-1
IL1R2	GO:0006955:immune response
ST2L	GO:0045087:innate immune response; GO:0043124:negative regulation of I-kappaB kinase/NF-kappaB cascade; GO:0007165:signal transduction
IRAK1	GO:0007250:activation of NF-kappaB-inducing kinase activity; GO:0006916:anti-apoptosis; GO:0070498:interleukin-1-mediated signaling pathway; GO:0031663:lipopolysaccharide-mediated signaling pathway; GO:0002755:MyD88-dependent toll-like receptor signaling pathway; GO:0032088:negative regulation of NF-kappaB transcription factor activity; GO:0045941:positive regulation of cellular transcription; GO…
IRAK3	GO:0070498:interleukin-1-mediated signaling pathway; GO:0002755:MyD88-dependent toll-like receptor signaling pathway; GO:0002719:negative regulation of cytokine production during immune response; GO:0001960:negative regulation of cytokine-mediated signaling pathway; GO:0045824:negative regulation of innate immune response; GO:0032695:negative regulation of interleukin-12 production; GO:0032715:ne…
IRAK4	GO:0001816:cytokine production; GO:0019221:cytokine-mediated signaling pathway; GO:0007249:I-kappaB kinase/NF-kappaB cascade; GO:0006468:protein amino acid phosphorylation; GO:0007165:signal transduction
IRF3	GO:0007249:I-kappaB kinase/NF-kappaB cascade; GO:0044419:interspecies interaction between organisms; GO:0006355:regulation of cellular transcription, DNA-dependent; GO:0009615:response to virus; GO:0006366:transcription from RNA polymerase II promoter
NIK	GO:0043123:positive regulation of I-kappaB kinase/NF-kappaB cascade; GO:0006468:protein amino acid phosphorylation
MEKK3	GO:0000165:MAPKKK cascade; GO:0043123:positive regulation of I-kappaB kinase/NF-kappaB cascade; GO:0046777:protein amino acid autophosphorylation
TAK1	GO:0007250:activation of NF-kappaB-inducing kinase activity; GO:0001525:angiogenesis; GO:0007252:I-kappaB phosphorylation; GO:0000165:MAPKKK cascade; GO:0043066:negative regulation of apoptosis; GO:0001841:neural tube formation; GO:0043123:positive regulation of I-kappaB kinase/NF-kappaB cascade; GO:0032743:positive regulation of interleukin-2 production; GO:0046330:positive regulation of JNK cas…
TAB1	GO:0000185:activation of MAPKKK activity; GO:0003007:heart morphogenesis; GO:0001701:in utero embryonic development; GO:0030324:lung development; GO:0007179:transforming growth factor beta receptor signaling pathway
TAB2	GO:0043123:positive regulation of I-kappaB kinase/NF-kappaB cascade
MYD88	GO:0006916:anti-apoptosis; GO:0007166:cell surface receptor linked signaling pathway; GO:0006954:inflammatory response; GO:0045087:innate immune response; GO:0043123:positive regulation of I-kappaB kinase/NF-kappaB cascade; GO:0070555:response to interleukin-1
PELI1
PELI2
PTPN11	GO:0000187:activation of MAPK activity; GO:0007409:axonogenesis; GO:0000077:DNA damage checkpoint; GO:0042593:glucose homeostasis; GO:0042445:hormone metabolic process; GO:0009755:hormone-mediated signaling pathway; GO:0006629:lipid metabolic process; GO:0051463:negative regulation of cortisol secretion; GO:0060125:negative regulation of growth hormone secretion; GO:0046676:negative regulation of…
RIP	GO:0007257:activation of JUN kinase activity; GO:0008633:activation of pro-apoptotic gene products; GO:0006917:induction of apoptosis; GO:0060555:induction of necroptosis by extracellular signals; GO:0045768:positive regulation of anti-apoptosis; GO:0043123:positive regulation of I-kappaB kinase/NF-kappaB cascade; GO:0010940:positive regulation of necrotic cell death; GO:0051092:positive regulati…
RIP3	GO:0006915:apoptosis; GO:0007249:I-kappaB kinase/NF-kappaB cascade; GO:0008624:induction of apoptosis by extracellular signals; GO:0006468:protein amino acid phosphorylation; GO:0006464:protein modification process; GO:0007165:signal transduction
SARM	GO:0045087:innate immune response; GO:0007165:signal transduction
SIGIRR	GO:0006953:acute-phase response; GO:0045087:innate immune response; GO:0045079:negative regulation of chemokine biosynthetic process; GO:0001960:negative regulation of cytokine-mediated signaling pathway; GO:0031665:negative regulation of lipopolysaccharide-mediated signaling pathway; GO:0043433:negative regulation of transcription factor activity; GO:0007165:signal transduction
SOCS1	GO:0019221:cytokine-mediated signaling pathway; GO:0045444:fat cell differentiation; GO:0007242:intracellular signaling cascade; GO:0019941:modification-dependent protein catabolic process; GO:0046627:negative regulation of insulin receptor signaling pathway; GO:0046426:negative regulation of JAK-STAT cascade; GO:0042518:negative regulation of tyrosine phosphorylation of Stat3 protein; GO:0031100…
SOS1	GO:0006915:apoptosis; GO:0008624:induction of apoptosis by extracellular signals; GO:0007265:Ras protein signal transduction; GO:0035023:regulation of Rho protein signal transduction; GO:0051056:regulation of small GTPase mediated signal transduction; GO:0007165:signal transduction
TANK	GO:0007249:I-kappaB kinase/NF-kappaB cascade; GO:0007165:signal transduction
TBK1	GO:0045087:innate immune response; GO:0044419:interspecies interaction between organisms; GO:0043123:positive regulation of I-kappaB kinase/NF-kappaB cascade; GO:0006468:protein amino acid phosphorylation; GO:0009615:response to virus
MAL	GO:0007249:I-kappaB kinase/NF-kappaB cascade; GO:0006954:inflammatory response; GO:0045087:innate immune response; GO:0007165:signal transduction
TRIF	GO:0006915:apoptosis; GO:0051607:defense response to virus; GO:0006955:immune response; GO:0008624:induction of apoptosis by extracellular signals; GO:0006954:inflammatory response; GO:0031663:lipopolysaccharide-mediated signaling pathway; GO:0002281:macrophage activation during immune response; GO:0002756:MyD88-independent toll-like receptor signaling pathway; GO:0030890:positive regulation of B…
TIRAP	GO:0007249:I-kappaB kinase/NF-kappaB cascade; GO:0006954:inflammatory response; GO:0045087:innate immune response; GO:0007165:signal transduction
TLR4	GO:0050829:defense response to Gram-negative bacterium; GO:0016046:detection of fungus; GO:0032497:detection of lipopolysaccharide; GO:0007252:I-kappaB phosphorylation; GO:0045087:innate immune response; GO:0032609:interferon-gamma production; GO:0042116:macrophage activation; GO:0002282:microglial cell activation during immune response; GO:0045671:negative regulation of osteoclast differentiatio…
TMED1	GO:0007267:cell-cell signaling; GO:0007165:signal transduction; GO:0006810:transport
TNF	GO:0006919:activation of caspase activity; GO:0000187:activation of MAPK activity; GO:0006916:anti-apoptosis; GO:0019722:calcium-mediated signaling; GO:0001775:cell activation; GO:0002439:chronic inflammatory response to antigenic stimulus; GO:0042742:defense response to bacterium; GO:0006006:glucose metabolic process; GO:0006959:humoral immune response; GO:0008625:induction of apoptosis via deat…
A20	GO:0006916:anti-apoptosis; GO:0006915:apoptosis; GO:0019941:modification-dependent protein catabolic process; GO:0043124:negative regulation of I-kappaB kinase/NF-kappaB cascade
TNFR1	GO:0006915:apoptosis; GO:0019221:cytokine-mediated signaling pathway; GO:0009816:defense response to bacterium, incompatible interaction; GO:0044419:interspecies interaction between organisms; GO:0045766:positive regulation of angiogenesis; GO:0043123:positive regulation of I-kappaB kinase/NF-kappaB cascade; GO:0050729:positive regulation of inflammatory response; GO:0045944:positive regulation o…
TNFR2	GO:0006915:apoptosis; GO:0008219:cell death; GO:0007166:cell surface receptor linked signaling pathway; GO:0006955:immune response; GO:0050728:negative regulation of inflammatory response; GO:0050779:RNA destabilization
TNIP3
TOLLIP	GO:0007267:cell-cell signaling; GO:0006955:immune response; GO:0006954:inflammatory response; GO:0007242:intracellular signaling cascade; GO:0045321:leukocyte activation; GO:0016310:phosphorylation
TRADD	GO:0008633:activation of pro-apoptotic gene products; GO:0006917:induction of apoptosis; GO:0051798:positive regulation of hair follicle development; GO:0043123:positive regulation of I-kappaB kinase/NF-kappaB cascade; GO:0007165:signal transduction; GO:0033209:tumor necrosis factor-mediated signaling pathway
TRAF2	GO:0007250:activation of NF-kappaB-inducing kinase activity; GO:0008633:activation of pro-apoptotic gene products; GO:0032743:positive regulation of interleukin-2 production; GO:0050870:positive regulation of T cell activation; GO:0002726:positive regulation of T cell cytokine production; GO:0006461:protein complex assembly; GO:0042981:regulation of apoptosis; GO:0007165:signal transduction
TRAF3	GO:0006917:induction of apoptosis; GO:0042981:regulation of apoptosis; GO:0007165:signal transduction
TRAF4	GO:0007275:multicellular organismal development; GO:0042981:regulation of apoptosis; GO:0007585:respiratory gaseous exchange; GO:0030323:respiratory tube development; GO:0007165:signal transduction
TRAF5	GO:0043123:positive regulation of I-kappaB kinase/NF-kappaB cascade; GO:0042981:regulation of apoptosis; GO:0007165:signal transduction
TRAF6	GO:0007250:activation of NF-kappaB-inducing kinase activity; GO:0006916:anti-apoptosis; GO:0019886:antigen processing and presentation of exogenous peptide antigen via MHC class II; GO:0048468:cell development; GO:0006955:immune response; GO:0008624:induction of apoptosis by extracellular signals; GO:0031293:membrane protein intracellular domain proteolysis; GO:0019941:modification-dependent prot…
TRAFD1
RNF216	GO:0006915:apoptosis; GO:0044419:interspecies interaction between organisms; GO:0019941:modification-dependent protein catabolic process
TTRAP	GO:0007166:cell surface receptor linked signaling pathway; GO:0006302:double-strand break repair; GO:0006974:response to DNA damage stimulus
UBE2N	GO:0000729:DNA double-strand break processing; GO:0000724:double-strand break repair via homologous recombination; GO:0019941:modification-dependent protein catabolic process; GO:0045739:positive regulation of DNA repair; GO:0031058:positive regulation of histone modification; GO:0043123:positive regulation of I-kappaB kinase/NF-kappaB cascade; GO:0051092:positive regulation of NF-kappaB transcri…

## Sheet: Molecular function
Gene Symbol	GO annotation
BCL10	GO:0005524:ATP binding; GO:0042802:identical protein binding; GO:0008384:IkappaB kinase activity; GO:0000166:nucleotide bindin; GO:0046982:protein heterodimerization activity; GO:0016563:transcription activator activity; GO:0016740:transferase activity
NOD2	GO:0005524:ATP binding; GO:0050700:CARD domain binding; GO:0019899:enzyme binding; GO:0032500:muramyl dipeptide binding; GO:0000166:nucleotide binding; GO:0019901:protein kinase binding
CASP8	GO:0004197:cysteine-type endopeptidase activity; GO:0042802:identical protein binding; GO:0008233:peptidase activity
CAV1	GO:0015485:cholesterol binding; GO:0042802:identical protein binding; GO:0019900:kinase binding; GO:0050998:nitric-oxide synthase binding; GO:0016504:peptidase activator activity; GO:0032947:protein complex scaffold; GO:0019905:syntaxin binding
CD14	GO:0001530:lipopolysaccharide binding; GO:0070891:lipoteichoic acid binding; GO:0001847:opsonin receptor activity; GO:0016019:peptidoglycan receptor activity; GO:0005515:protein binding
IKKa	GO:0005524:ATP binding; GO:0042802:identical protein binding; GO:0008384:IkappaB kinase activity; GO:0000166:nucleotide binding; GO:0016740:transferase activity
CYLD	GO:0008234:cysteine-type peptidase activity; GO:0008233:peptidase activity; GO:0003735:structural constituent of ribosome; GO:0004221:ubiquitin thiolesterase activity
ECSIT	GO:0016651:oxidoreductase activity, acting on NADH or NADPH; GO:0005515:protein binding; GO:0003702:RNA polymerase II transcription factor activity; GO:0004871:signal transducer activity; GO:0003700:transcription factor activity
FADD	GO:0005123:death receptor binding; GO:0042802:identical protein binding
GRB2	GO:0005154:epidermal growth factor receptor binding; GO:0043560:insulin receptor substrate binding; GO:0051219:phosphoprotein binding; GO:0001784:phosphotyrosine binding; GO:0019904:protein domain specific binding; GO:0005070:SH3/SH2 adaptor activity
IKKb	GO:0005524:ATP binding; GO:0042802:identical protein binding; GO:0008384:IkappaB kinase activity; GO:0000166:nucleotide binding; GO:0046982:protein heterodimerization activity; GO:0016563:transcription activator activity; GO:0016740:transferase activity
IKKe	GO:0005524:ATP binding; GO:0008384:IkappaB kinase activity; GO:0004704:NF-kappaB-inducing kinase activity; GO:0000166:nucleotide binding; GO:0005515:protein binding; GO:0016740:transferase activity
IKKg	GO:0046872:metal ion binding; GO:0005515:protein binding; GO:0046982:protein heterodimerization activity; GO:0004871:signal transducer activity; GO:0008270:zinc ion binding
IL1A	GO:0005507:copper ion binding; GO:0005125:cytokine activity; GO:0005149:interleukin-1 receptor binding; GO:0005515:protein binding
IL1B	GO:0005125:cytokine activity; GO:0008083:growth factor activity; GO:0005149:interleukin-1 receptor binding; GO:0019904:protein domain specific binding
IL1R1	GO:0004909:interleukin-1, Type I, activating receptor activity; GO:0005161:platelet-derived growth factor receptor binding; GO:0005515:protein binding;GO:0004888:transmembrane receptor activity
IL1R2	GO:0004910:interleukin-1, Type II, blocking receptor activity; GO:0004872:receptor activity
ST2L	GO:0004908:interleukin-1 receptor activity; GO:0002114:interleukin-33 receptor activity; GO:0005515:protein binding; GO:0005057:receptor signaling protein activity
IRAK1	GO:0005524:ATP binding; GO:0005149:interleukin-1 receptor binding; GO:0000287:magnesium ion binding; GO:0004704:NF-kappaB-inducing kinase activity; GO:0000166:nucleotide binding; GO:0046982:protein heterodimerization activity; GO:0042803:protein homodimerization activity; GO:0004674:protein serine/threonine kinase activity; GO:0016563:transcription activator activity; GO:0016740:transferase activ…
IRAK3	GO:0005524:ATP binding; GO:0000287:magnesium ion binding; GO:0000166:nucleotide binding; GO:0046982:protein heterodimerization activity; GO:0042803:protein homodimerization activity; GO:0004674:protein serine/threonine kinase activity; GO:0016740:transferase activity
IRAK4	GO:0005524:ATP binding; GO:0005149:interleukin-1 receptor binding; GO:0000287:magnesium ion binding; GO:0000166:nucleotide binding; GO:0005515:protein binding; GO:0004674:protein serine/threonine kinase activity; GO:0016740:transferase activity
IRF3	GO:0003702:RNA polymerase II transcription factor activity; GO:0003712:transcription cofactor activity; GO:0003700:transcription factor activity
NIK	GO:0005524:ATP binding; GO:0004709:MAP kinase kinase kinase activity; GO:0000166:nucleotide binding; GO:0005515:protein binding; GO:0004674:protein serine/threonine kinase activity; GO:0016740:transferase activity
MEKK3	GO:0005524:ATP binding; GO:0000287:magnesium ion binding; GO:0004709:MAP kinase kinase kinase activity; GO:0000166:nucleotide binding; GO:0005515:protein binding; GO:0004674:protein serine/threonine kinase activity; GO:0016740:transferase activity
TAK1	GO:0005524:ATP binding; GO:0000287:magnesium ion binding; GO:0004708:MAP kinase kinase activity; GO:0004709:MAP kinase kinase kinase activity; GO:0000166:nucleotide binding; GO:0005515:protein binding; GO:0004674:protein serine/threonine kinase activity; GO:0016740:transferase activity
TAB1	GO:0003824:catalytic activity; GO:0019209:kinase activator activity; GO:0005515:protein binding
TAB2	GO:0046872:metal ion binding; GO:0005515:protein binding; GO:0008270:zinc ion binding
MYD88	GO:0005123:death receptor binding; GO:0005515:protein binding; GO:0004888:transmembrane receptor activity
PELI1
PELI2	GO:0005515:protein binding
PTPN11	GO:0016787:hydrolase activity; GO:0005158:insulin receptor binding; GO:0043560:insulin receptor substrate binding; GO:0004726:non-membrane spanning protein tyrosine phosphatase activity; GO:0051428:peptide hormone receptor binding; GO:0043274:phospholipase binding; GO:0019904:protein domain specific binding
RIP	GO:0005524:ATP binding; GO:0070513:death domain binding; GO:0005123:death receptor binding; GO:0000166:nucleotide binding; GO:0005515:protein binding; GO:0004674:protein serine/threonine kinase activity; GO:0016740:transferase activity
RIP3	GO:0005524:ATP binding; GO:0004704:NF-kappaB-inducing kinase activity; GO:0000166:nucleotide binding; GO:0005515:protein binding; GO:0004674:protein serine/threonine kinase activity; GO:0003713:transcription coactivator activity; GO:0016740:transferase activity
SARM	GO:0005488:binding; GO:0004888:transmembrane receptor activity
SIGIRR	GO:0005515:protein binding; GO:0004888:transmembrane receptor activity
SOCS1	GO:0005159:insulin-like growth factor receptor binding; GO:0005515:protein binding; GO:0019901:protein kinase binding; GO:0004860:protein kinase inhibitor activity
SOS1	GO:0003677:DNA binding; GO:0005515:protein binding; GO:0005100:Rho GTPase activator activity; GO:0005089:Rho guanyl-nucleotide exchange factor activity
TANK	GO:0046872:metal ion binding; GO:0005515:protein binding; GO:0008270:zinc ion binding
TBK1	GO:0005524:ATP binding; GO:0000166:nucleotide binding; GO:0051219:phosphoprotein binding; GO:0004674:protein serine/threonine kinase activity; GO:0016740:transferase activity
MAL	GO:0005515:protein binding; GO:0004888:transmembrane receptor activity
TRIF	GO:0005515:protein binding; GO:0019901:protein kinase binding; GO:0004871:signal transducer activity
TIRAP	GO:0005515:protein binding; GO:0004888:transmembrane receptor activity
TLR4	GO:0001875:lipopolysaccharide receptor activity; GO:0043548:phosphoinositide 3-kinase binding; GO:0005515:protein binding; GO:0004888:transmembrane receptor activity
TMED1	GO:0005102:receptor binding
TNF	GO:0005125:cytokine activity; GO:0042802:identical protein binding; GO:0005164:tumor necrosis factor receptor binding
A20	GO:0008234:cysteine-type peptidase activity; GO:0003677:DNA binding; GO:0046872:metal ion binding; GO:0008233:peptidase activity; GO:0005515:protein binding; GO:0008270:zinc ion binding
TNFR1	GO:0032403:protein complex binding; GO:0004872:receptor activity; GO:0005031:tumor necrosis factor receptor activity
TNFR2	GO:0005515:protein binding; GO:0004872:receptor activity; GO:0005031:tumor necrosis factor receptor activity
TNIP3
TOLLIP	GO:0005515:protein binding; GO:0004871:signal transducer activity; GO:0005121:Toll binding
TRADD	GO:0070513:death domain binding; GO:0042802:identical protein binding; GO:0019215:intermediate filament binding; GO:0019900:kinase binding; GO:0060090:molecular adaptor activity; GO:0004871:signal transducer activity
TRAF2	GO:0046872:metal ion binding; GO:0005515:protein binding; GO:0004871:signal transducer activity; GO:0008270:zinc ion binding
TRAF3	GO:0046872:metal ion binding; GO:0005515:protein binding; GO:0004871:signal transducer activity; GO:0008270:zinc ion binding
TRAF4	GO:0003677:DNA binding; GO:0046872:metal ion binding; GO:0005515:protein binding; GO:0008270:zinc ion binding
TRAF5	GO:0046872:metal ion binding; GO:0005515:protein binding; GO:0008270:zinc ion binding
TRAF6	GO:0042826:histone deacetylase binding; GO:0046872:metal ion binding; GO:0031435:mitogen-activated protein kinase kinase kinase binding; GO:0043422:protein kinase B binding; GO:0047485:protein N-terminus binding; GO:0016564:transcription repressor activity; GO:0004842:ubiquitin-protein ligase activity; GO:0008270:zinc ion binding
TRAFD1	GO:0046872:metal ion binding; GO:0005515:protein binding; GO:0008270:zinc ion binding
RNF216	GO:0016874:ligase activity; GO:0046872:metal ion binding; GO:0005515:protein binding; GO:0008270:zinc ion binding
TTRAP	GO:0070260:5'-tyrosyl-DNA phosphodiesterase activity; GO:0016787:hydrolase activity; GO:0000287:magnesium ion binding; GO:0004518:nuclease activity; GO:0005515:protein binding; GO:0003714:transcription corepressor activity
UBE2N	GO:0005524:ATP binding; GO:0016874:ligase activity; GO:0000166:nucleotide binding; GO:0005515:protein binding; GO:0043130:ubiquitin binding; GO:0004842:ubiquitin-protein ligase activity

## Sheet: Cellular component
Gene Symbol	GO annotation
BCL10	GO:0005737:cytoplasm; GO:0005829:cytosol; GO:0008385:IkappaB kinase complex; GO:0005792:microsome
NOD2	GO:0009986:cell surface; GO:0005737:cytoplasm; GO:0005829:cytosol; GO:0005622:intracellular; GO:0005886:plasma membrane; GO:0008180:signalosome; GO:0031982:vesicle
CASP8	GO:0005737:cytoplasm; GO:0005856:cytoskeleton; GO:0005829:cytosol; GO:0031264:death-inducing signaling complex; GO:0045121:membrane raft; GO:0005741:mitochondrial outer membrane; GO:0005739:mitochondrion; GO:0030690:Noc1p-Noc2p complex; GO:0005634:nucleus
CAV1	GO:0009925:basal plasma membrane; GO:0005901:caveola; GO:0005938:cell cortex; GO:0009986:cell surface; GO:0005737:cytoplasm; GO:0031410:cytoplasmic vesicle; GO:0005829:cytosol; GO:0005783:endoplasmic reticulum; GO:0005925:focal adhesion; GO:0005794:Golgi apparatus; GO:0000139:Golgi membrane; GO:0000299:integral to membrane of membrane fraction; GO:0005887:integral to plasma membrane; GO:0005622:i…
CD14	GO:0031225:anchored to membrane; GO:0005576:extracellular region; GO:0046696:lipopolysaccharide receptor complex; GO:0045121:membrane raft; GO:0005886:plasma membrane
IKKa	GO:0005737:cytoplasm; GO:0005829:cytosol; GO:0005634:nucleus
CYLD	GO:0005737:cytoplasm; GO:0005856:cytoskeleton; GO:0005622:intracellular; GO:0048471:perinuclear region of cytoplasm; GO:0005840:ribosome
ECSIT	GO:0005737:cytoplasm; GO:0005739:mitochondrion; GO:0005634:nucleus; GO:0005667:transcription factor complex
FADD	GO:0005829:cytosol; GO:0031264:death-inducing signaling complex; GO:0045121:membrane raft
GRB2	GO:0005737:cytoplasm; GO:0005829:cytosol; GO:0005794:Golgi apparatus; GO:0016020:membrane; GO:0043234:protein complex; GO:0012506:vesicle membrane
IKKb	GO:0005737:cytoplasm; GO:0005829:cytosol; GO:0008385:IkappaB kinase complex; GO:0005792:microsome;
IKKe	GO:0005737:cytoplasm
IKKg	GO:0005829:cytosol; GO:0008385:IkappaB kinase complex; GO:0005634:nucleus
IL1A	GO:0005829:cytosol; GO:0005576:extracellular region; GO:0005615:extracellular space
IL1B	GO:0005576:extracellular region; GO:0005615:extracellular space; GO:0030141:secretory granule; GO:0031982:vesicle
IL1R1	GO:0005887:integral to plasma membrane; GO:0016020:membrane
IL1R2	GO:0016021:integral to membrane; GO:0016020:membrane
ST2L	GO:0005813:centrosome; GO:0005737:cytoplasm; GO:0009897:external side of plasma membrane; GO:0005576:extracellular region; GO:0005925:focal adhesion; GO:0016021:integral to membrane; GO:0005886:plasma membrane
IRAK1	GO:0005829:cytosol; GO:0045323:interleukin-1 receptor complex
IRAK3	GO:0005737:cytoplasm; GO:0005634:nucleus
IRAK4	GO:0005829:cytosol
IRF3	GO:0005737:cytoplasm; GO:0005829:cytosol; GO:0005654:nucleoplasm; GO:0005634:nucleus
NIK	GO:0005737:cytoplasm; GO:0005829:cytosol
MEKK3
TAK1	GO:0005829:cytosol; GO:0008385:IkappaB kinase complex
TAB1	GO:0005829:cytosol
TAB2	GO:0005737:cytoplasm; GO:0005829:cytosol; GO:0005622:intracellular; GO:0016020:membrane
MYD88	GO:0005737:cytoplasm; GO:0005829:cytosol; GO:0031224:intrinsic to membrane
PELI1
PELI2	GO:0005829:cytosol; GO:0016020:membrane; GO:0043234:protein complex
PTPN11	GO:0005737:cytoplasm; GO:0005829:cytosol; GO:0005739:mitochondrion; GO:0043234:protein complex; GO:0005625:soluble fraction
RIP	GO:0005737:cytoplasm; GO:0005829:cytosol; GO:0031264:death-inducing signaling complex; GO:0005739:mitochondrion; GO:0043235:receptor complex
RIP3	GO:0005737:cytoplasm; GO:0005622:intracellular
SARM	GO:0005737:cytoplasm; GO:0031224:intrinsic to membrane
SIGIRR	GO:0016021:integral to membrane; GO:0016020:membrane
SOCS1	GO:0005737:cytoplasm
SOS1	GO:0005829:cytosol; GO:0005622:intracellular
TANK	GO:0005737:cytoplasm
TBK1	GO:0005737:cytoplasm; GO:0005829:cytosol
MAL	GO:0005737:cytoplasm; GO:0031224:intrinsic to membrane; GO:0005886:plasma membrane
TRIF	GO:0005829:cytosol
TIRAP	GO:0005737:cytoplasm; GO:0031224:intrinsic to membrane; GO:0005886:plasma membrane
TLR4	GO:0005737:cytoplasm; GO:0009897:external side of plasma membrane; GO:0005887:integral to plasma membrane; GO:0046696:lipopolysaccharide receptor complex; GO:0045121:membrane raft; GO:0048471:perinuclear region of cytoplasm; GO:0005886:plasma membrane
TMED1	GO:0016021:integral to membrane; GO:0005886:plasma membrane
TNF	GO:0009897:external side of plasma membrane; GO:0005576:extracellular region; GO:0005615:extracellular space; GO:0005887:integral to plasma membrane; GO:0045121:membrane raft; GO:0001891:phagocytic cup; GO:0005886:plasma membrane; GO:0055037:recycling endosome
A20	GO:0005813:centrosome; GO:0005737:cytoplasm; GO:0005634:nucleus
TNFR1	GO:0005576:extracellular region; GO:0005887:integral to plasma membrane; GO:0045121:membrane raft; GO:0005886:plasma membrane; GO:0043234:protein complex
TNFR2	GO:0005576:extracellular region; GO:0016021:integral to membrane; GO:0005624:membrane fraction; GO:0045121:membrane raft; GO:0005886:plasma membrane
TNIP3
TOLLIP	GO:0005737:cytoplasm; GO:0045323:interleukin-1 receptor complex; GO:0045092:interleukin-18 receptor complex
TRADD	GO:0005737:cytoplasm; GO:0005856:cytoskeleton; GO:0005829:cytosol; GO:0043235:receptor complex
TRAF2	GO:0005737:cytoplasm; GO:0005829:cytosol
TRAF3	GO:0005737:cytoplasm
TRAF4	GO:0005737:cytoplasm; GO:0005634:nucleus
TRAF5	GO:0005813:centrosome; GO:0005737:cytoplasm
TRAF6	GO:0005737:cytoplasm; GO:0005829:cytosol; GO:0005624:membrane fraction; GO:0005634:nucleus; GO:0005886:plasma membrane
TRAFD1	GO:0005622:intracellular
RNF216	GO:0005737:cytoplasm; GO:0005634:nucleus
TTRAP	GO:0005634:nucleus; GO:0016605:PML body
UBE2N	GO:0005737:cytoplasm; GO:0005634:nucleus; GO:0031372:UBC13-MMS2 complex
